# Supplementary material for: Family caregivers’ contributions to self-care behaviors among heart failure patients in Oman
Source: PLoS One. 2025 Mar 14;20(3):e0319827. doi: 10.1371/journal.pone.0319827 (PMC11908699; doi:10.1371/journal.pone.0319827)
Supplement: S1 File — (XLSX) [file pone.0319827.s001.xlsx]

## Sheet: Data Set SPSS Data File
Age	Gender	Kinship	MaritalStatus	Education	Trust	QualityOfSocialSupport	Employment	Finance	Smoking	Drinking	ExcercisePastWeek	OverallHealth	HealthinYear	Q1_AvoidingSickness	Q2_ExcerceseForm	Q3_SaltInDieta	Q4_HealhcarePRovider	Q5_ComplianceMedications	Q6_LowSaltResturants	Q7_Vaccinations	Q8_FamilygatheringLowsalt	Q9_AppsReminder	Q10_MedsfromProvider	Q11_Weight	Q12_Recognizechanges	Q13_SideffectsofMeds	Q14_TiredonActivity	Q15_AskPatient	Q16_SymptomWatch	Q17_ExamineAnkle	Q18_SoB	Q19_Record	Q20_QkAssessment	Q21_HeartFailureSs	Q22_ModifySalt	Q23_ReduceFluid	Q24_TakeMedicine	Q25_ContctHealthcare	Q26_FamilyFreindAdvice	Q27_AnalyzeSS	Q28_LimitActivity	Q29_RxImprove	CC_Maintenance	CC_Perception	CC_Management	CC_MaintenanceTransformed	CC_PerceptionTransformed	CC_ManagementTransformed
27	1	2	1	3	1	3	1	2	4	1	2	2	1	5	5	3	5	5	5	5	5	5	5	2	3	3	3	3	3	3	3	3	4	4	3	5	3	3	3	5	3	3	48	34	28	95	52.2727	50
42	1	1	2	2	1	3	1	2	4	1	2	1	2	5	3	3	5	5	5	5	5	5	5	3	3	2	5	5	5	5	5	5	4	4	5	5	5	5	5	5	5	5	46	46	40	90	79.5455	80
31	1	6	2	3	1	3	1	2	4	1	3	3	3	5	3	3	5	5	3	5	1	3	5	3	5	5	3	5	3	3	3	5	3	3	5	5	3	3	5	5	3	3	38	41	32	70	68.1818	60
45	1	2	2	5	1	3	1	2	3	1	4	1	1	5	3	3	1	3	3	1	1	5	5	3	3	3	3	5	5	5	3	2	4	3	2	5	3	5	2	5	3	5	30	39	30	50	63.6364	55
30	2	1	1	5	1	3	1	2	4	1	4	1	1	5	5	5	5	5	5	5	5	5	5	3	5	5	3	5	5	5	5	5	4	4	5	5	5	5	5	5	5	5	50	49	40	100	86.3636	80
49	2	1	2	3	1	4	1	3	4	1	2	2	3	5	1	5	5	5	5	5	5	5	5	2	2	3	5	5	3	5	2	2	1	1	2	5	2	5	2	5	2	5	46	31	28	90	45.4545	50
21	2	1	1	2	1	3	2	3	4	1	4	1	1	5	3	3	3	5	1	1	1	5	5	2	5	5	5	5	5	3	3	5	3	4	5	5	3	3	5	5	3	3	32	45	32	55	77.2727	60
21	2	1	1	2	1	3	2	3	4	1	4	1	1	5	3	1	3	5	1	3	3	5	5	3	5	5	5	5	5	3	5	5	4	1	5	5	5	3	5	5	5	3	34	46	36	60	79.5455	70
44	2	1	2	2	1	3	2	2	4	1	1	4	1	5	3	1	5	5	1	5	1	5	5	5	5	5	5	3	5	2	2	3	1	1	3	3	2	2	3	3	2	2	36	37	20	65	59.0909	30
45	2	1	2	5	1	4	2	2	4	1	4	3	3	5	5	5	5	5	5	1	5	5	5	3	5	5	5	5	5	5	5	5	4	4	5	5	5	5	5	5	5	5	46	51	40	90	90.9091	80
40	1	1	2	5	1	3	1	2	1	1	3	2	3	5	5	5	3	3	3	3	3	2	5	2	3	5	5	5	3	2	2	3	4	4	3	5	2	2	3	5	2	2	37	38	24	67.5	61.3636	40
30	2	1	2	3	1	4	1	2	4	1	2	2	2	5	5	5	5	5	5	3	5	5	5	5	5	5	5	5	5	5	5	5	4	4	5	5	5	5	5	5	5	5	48	53	40	95	95.4545	80
42	2	1	2	2	1	4	1	2	4	1	1	3	2	3	3	3	3	5	1	3	1	2	5	3	3	5	3	5	5	2	3	2	4	2	2	3	3	2	2	3	3	2	29	37	20	47.5	59.0909	30
48	2	5	2	1	1	3	2	3	4	1	4	3	1	5	3	3	5	5	3	1	1	2	5	3	5	5	3	5	5	3	3	2	4	4	2	3	3	3	2	3	3	3	33	42	22	57.5	70.4545	35
27	2	1	2	5	1	4	2	2	4	1	4	1	3	5	3	3	3	5	3	5	3	5	5	5	5	5	5	5	5	3	5	5	3	2	5	5	5	3	5	5	5	3	40	48	36	75	84.0909	70
47	1	2	2	1	1	4	6	3	4	1	4	2	3	5	3	3	5	5	5	1	3	2	5	3	5	3	5	5	3	5	5	2	4	2	2	5	5	5	2	5	5	5	37	42	34	67.5	70.4545	65
40	1	2	2	2	1	4	1	3	4	1	2	2	3	5	1	3	5	5	1	1	3	5	3	3	5	5	5	5	3	2	5	2	4	3	2	2	5	2	2	2	5	0	32	42	20	55	70.4545	30
33	1	6	2	5	1	2	1	2	4	1	2	2	2	5	3	3	3	3	3	5	3	3	3	3	3	3	3	3	3	3	2	2	2	3	2	2	2	3	2	2	2	3	34	30	18	60	43.1818	25
15	1	2	1	1	1	4	2	3	4	1	3	1	3	3	1	3	3	3	1	1	1	2	5	2	5	3	5	5	5	5	3	2	4	4	2	5	3	5	2	5	3	5	23	43	30	32.5	72.7273	55
76	2	1	4	1	1	2	4	2	4	1	2	4	3	1	3	3	5	5	1	1	3	2	3	3	5	2	3	5	5	2	3	3	3	2	3	3	3	2	3	3	3	2	27	36	22	42.5	56.8182	35
26	2	1	2	5	1	3	2	3	4	1	2	3	2	5	3	3	5	5	1	5	3	2	5	2	5	3	3	2	5	2	5	2	4	5	2	5	5	2	2	5	5	2	37	38	28	67.5	61.3636	50
21	2	1	1	3	1	4	2	2	4	1	1	1	1	5	5	3	3	5	3	1	3	5	5	5	5	5	5	5	5	2	2	2	1	1	2	5	2	2	2	5	2	0	38	38	20	70	61.3636	30
76	2	1	4	1	1	2	4	2	4	1	2	4	3	1	3	3	5	5	1	1	3	2	3	3	5	2	3	5	5	2	3	3	3	2	3	5	3	2	3	5	3	2	27	36	26	42.5	56.8182	45
75	1	2	2	2	2	3	6	3	3	1	1	4	2	3	1	3	3	5	3	3	3	5	5	2	3	5	3	5	3	5	3	5	2	2	5	3	3	5	5	3	3	5	34	38	32	60	61.3636	60
45	2	1	2	3	1	3	6	2	4	1	4	1	3	5	5	5	5	5	5	3	3	5	5	3	3	5	3	5	3	5	3	5	4	4	5	3	3	5	5	3	3	5	46	43	32	90	72.7273	60
43	1	3	2	1	1	2	1	3	4	1	4	3	3	5	5	5	5	5	3	5	3	3	3	5	3	3	3	5	5	3	3	3	4	3	3	5	3	3	3	5	3	0	42	40	25	80	65.9091	42.5
28	1	2	2	3	1	3	1	2	4	1	4	3	1	3	3	3	5	3	1	5	1	5	3	3	5	5	5	5	5	3	5	5	4	1	5	5	5	3	5	5	5	3	32	46	36	55	79.5455	70
25	2	1	2	2	1	4	2	2	4	1	4	1	3	5	3	5	5	5	3	5	3	2	5	5	5	5	5	5	5	5	5	5	4	2	5	5	5	5	5	5	5	5	41	51	40	77.5	90.9091	80
38	1	2	2	2	1	3	4	2	4	1	4	1	3	5	3	3	3	5	3	3	3	5	5	3	3	5	5	5	5	5	5	5	4	4	5	5	5	5	5	5	5	5	38	49	40	70	86.3636	80
41	1	1	2	2	1	4	1	2	4	1	4	1	3	5	1	3	3	5	3	5	1	2	5	3	5	3	5	3	3	2	2	5	3	3	5	3	2	2	5	3	2	2	33	37	24	57.5	59.0909	40
40	1	2	2	3	1	3	1	2	1	1	4	1	3	5	5	5	5	5	3	3	1	2	3	2	2	3	5	5	3	2	2	2	3	3	2	3	2	2	2	3	2	2	37	32	18	67.5	47.7273	25
48	2	1	2	1	1	2	2	2	4	1	2	2	3	5	3	5	3	5	3	1	3	3	3	3	5	5	5	5	5	5	5	3	4	3	3	5	5	5	3	5	5	5	34	48	36	60	84.0909	70
27	1	2	1	3	1	3	1	2	4	1	4	2	1	3	5	3	3	3	3	3	3	3	3	3	3	3	3	3	3	3	3	3	4	4	3	3	3	3	3	3	3	3	32	35	24	55	54.5455	40
34	1	2	2	3	1	3	1	2	4	1	4	1	1	5	5	3	3	5	3	1	1	2	5	5	5	5	5	5	5	3	3	5	5	1	5	5	3	3	5	5	3	3	33	47	32	57.5	81.8182	60
30	2	1	1	5	1	3	4	3	4	1	3	2	3	5	5	5	5	5	3	5	3	3	5	5	5	3	5	5	5	5	5	3	4	4	3	5	5	5	3	5	5	5	44	49	36	85	86.3636	70
41	2	4	2	5	1	3	1	2	4	1	4	1	2	5	1	5	5	5	5	1	5	2	3	3	5	3	3	3	5	5	5	2	4	3	2	5	5	5	2	5	5	5	37	41	34	67.5	68.1818	65
27	1	2	2	1	1	2	1	2	4	1	2	3	4	3	1	3	1	5	1	1	3	3	3	2	2	3	5	5	5	5	5	5	4	3	5	5	5	5	5	5	5	5	24	44	40	35	75	80
30	1	2	1	5	1	3	1	2	4	1	4	1	3	5	3	3	3	5	1	1	1	5	5	3	3	5	3	5	5	5	3	2	5	4	2	5	3	5	2	5	3	5	32	43	30	55	72.7273	55
39	1	2	2	2	1	4	1	2	4	1	2	2	1	5	5	3	3	5	3	3	3	3	3	3	5	3	3	3	5	3	5	3	4	4	3	5	5	3	3	5	5	3	36	41	32	65	68.1818	60
51	1	2	2	5	1	3	6	2	4	1	2	2	3	5	5	5	5	5	5	1	3	3	5	3	3	3	5	5	5	5	5	3	4	4	3	5	5	5	3	5	5	5	42	45	36	80	77.2727	70
52	1	2	2	1	1	3	6	2	4	1	4	2	1	3	3	3	3	5	3	5	3	3	5	3	3	3	3	5	3	3	3	5	3	5	5	3	3	3	5	3	3	3	36	39	28	65	63.6364	50
35	2	2	1	2	1	2	2	3	4	1	3	2	3	5	5	3	5	5	1	3	3	3	5	2	5	3	5	5	5	5	3	2	4	4	2	5	3	5	2	5	3	5	38	43	30	70	72.7273	55
34	2	1	2	2	1	4	2	2	4	1	3	2	1	5	5	5	5	5	5	5	3	3	5	3	5	3	5	3	5	5	3	3	4	4	3	5	3	5	3	5	3	5	46	43	32	90	72.7273	60
22	2	1	1	5	1	2	2	2	4	1	3	1	2	5	3	3	3	3	3	3	3	3	5	3	3	5	5	5	5	3	3	3	4	4	3	5	3	3	3	5	3	3	34	43	28	60	72.7273	50
40	2	1	2	5	1	3	1	2	4	1	3	1	3	5	5	3	3	5	3	1	3	3	3	3	5	5	5	5	5	5	5	3	4	4	3	5	5	5	3	5	5	5	34	49	36	60	86.3636	70
45	1	2	2	1	1	2	4	3	4	1	2	3	3	5	3	3	5	5	3	3	3	3	5	3	3	5	3	5	3	5	5	3	4	4	3	3	5	5	3	3	5	5	38	43	32	70	72.7273	60
42	2	1	2	5	1	3	1	2	4	1	2	1	2	5	3	1	5	5	1	3	1	5	5	3	3	5	5	5	5	2	3	3	4	4	3	5	3	2	3	5	3	2	34	42	26	60	70.4545	45
49	2	1	2	1	1	4	4	2	4	1	3	2	3	5	5	3	5	5	1	1	1	5	5	2	3	2	5	5	5	5	5	2	4	4	2	5	5	5	2	5	5	5	36	42	34	65	70.4545	65
39	1	2	2	2	1	2	1	2	4	1	4	3	3	5	3	3	3	5	1	5	1	3	2	3	3	3	3	5	3	3	3	3	4	2	3	3	3	3	3	3	3	3	31	35	24	52.5	54.5455	40
52	1	2	2	1	1	4	6	2	4	1	1	1	1	5	3	3	5	3	3	3	3	3	3	3	5	5	5	5	5	5	3	3	3	3	3	5	3	5	3	5	3	5	34	45	32	60	77.2727	60
23	2	1	1	5	1	4	1	2	4	1	4	1	3	3	5	5	5	5	5	1	3	5	5	2	5	5	5	5	3	3	5	2	4	4	2	3	5	3	2	3	5	0	42	43	23	80	72.7273	37.5
35	2	1	2	2	1	4	4	2	4	1	1	2	3	5	3	3	5	5	3	1	3	2	3	2	5	5	5	3	3	2	2	3	4	1	3	3	2	2	3	3	2	2	33	35	20	57.5	54.5455	30
52	1	4	2	2	2	3	6	2	1	1	3	2	3	5	5	3	5	5	3	5	3	5	5	3	3	5	3	5	5	3	3	5	4	2	5	5	3	3	5	5	3	3	44	41	32	85	68.1818	60
29	1	6	2	2	1	4	1	2	4	1	4	1	3	5	5	3	3	5	5	3	5	5	5	3	3	3	3	3	3	3	3	3	5	5	3	3	3	3	3	3	3	3	44	37	24	85	59.0909	40
50	2	2	2	1	1	4	6	2	4	1	1	2	2	5	3	3	5	5	3	3	5	2	3	5	3	3	5	3	3	3	3	2	3	1	2	3	3	3	2	3	3	3	37	34	22	67.5	52.2727	35
43	2	1	2	3	1	3	1	2	4	1	3	3	4	5	3	3	3	3	3	3	1	2	5	3	3	3	3	5	3	5	3	2	3	2	2	3	3	5	2	3	3	5	31	35	26	52.5	54.5455	45
34	1	2	2	3	1	3	1	2	4	1	2	1	3	5	3	3	5	5	3	3	3	3	5	3	3	3	3	5	3	2	3	2	3	1	2	3	3	2	2	3	3	2	38	31	20	70	45.4545	30
24	2	1	1	5	1	4	2	3	4	1	4	2	3	5	3	3	3	3	1	1	1	2	5	3	3	3	3	3	3	5	3	3	2	2	3	3	3	5	3	3	3	5	27	33	28	42.5	50	50
24	2	1	1	5	1	4	2	3	4	1	4	2	3	5	3	3	3	3	1	1	1	2	5	3	3	3	3	3	3	5	3	3	2	2	3	3	3	5	3	3	3	5	27	33	28	42.5	50	50
75	1	1	2	1	1	2	6	3	4	1	3	4	3	3	3	3	3	3	3	3	3	3	3	2	2	2	3	2	3	2	3	3	2	2	3	3	3	2	3	3	3	2	30	26	22	50	34.0909	35
38	1	1	2	1	1	2	1	3	4	1	4	3	2	5	3	3	5	5	3	1	3	2	5	3	3	3	3	5	5	3	5	2	3	2	2	5	5	3	2	5	5	3	35	37	30	62.5	59.0909	55
43	1	2	2	3	1	3	1	2	4	1	4	3	2	5	5	3	3	5	3	3	1	2	2	3	3	5	3	5	5	3	3	3	4	3	3	5	3	3	3	5	3	3	32	40	28	55	65.9091	50
40	2	1	2	3	1	1	1	2	4	1	2	2	4	5	5	5	5	5	5	5	5	5	5	3	5	3	5	5	5	5	5	2	4	4	2	5	5	5	2	5	5	5	50	46	34	100	79.5455	65
87	2	1	4	1	1	2	2	2	4	1	1	4	3	5	1	5	5	5	3	5	3	5	5	2	3	3	5	5	5	5	3	2	3	1	2	5	3	5	2	5	3	5	42	37	30	80	59.0909	55
49	1	1	2	3	1	3	5	2	4	1	4	1	3	5	5	5	5	5	5	3	5	5	5	3	5	5	5	5	3	5	3	3	4	4	3	3	3	5	3	3	3	5	48	45	28	95	77.2727	50
20	2	2	1	2	1	4	4	2	4	1	4	1	1	5	3	3	1	3	1	1	1	2	5	2	2	3	3	5	5	3	2	3	4	1	3	5	2	3	3	5	2	0	25	33	23	37.5	50	37.5
20	1	2	1	1	1	2	2	2	4	1	2	2	2	5	5	3	3	3	3	3	3	3	3	3	3	3	3	5	5	5	3	2	4	2	2	5	3	5	2	5	3	5	34	38	30	60	61.3636	55
62	1	1	4	1	1	4	2	3	4	2	2	2	1	5	3	5	5	5	5	3	5	5	5	3	5	5	2	5	5	5	5	5	5	4	5	5	5	5	5	5	5	5	46	49	40	90	86.3636	80
68	1	1	2	5	1	4	6	2	1	1	1	2	2	5	3	3	3	5	3	3	3	5	5	3	5	5	3	3	5	5	3	3	4	4	3	5	3	5	3	5	3	5	38	43	32	70	72.7273	60
42	2	1	2	2	1	1	1	2	4	1	2	3	1	3	3	3	3	1	1	5	3	3	5	3	5	5	5	5	3	3	2	2	4	3	2	3	2	3	2	3	2	3	30	40	20	50	65.9091	30
68	1	1	2	5	1	4	6	2	1	1	1	2	2	5	3	3	3	5	3	3	3	5	5	3	5	5	3	3	5	5	3	3	4	4	3	5	3	5	3	5	3	5	38	43	32	70	72.7273	60
68	1	1	2	5	1	4	6	2	1	1	1	2	2	5	3	3	3	5	3	3	3	5	5	3	5	5	3	3	5	5	3	3	4	4	3	5	3	5	3	5	3	5	38	43	32	70	72.7273	60
42	2	1	3	5	1	3	1	2	4	1	4	2	3	5	5	5	3	5	1	3	1	2	3	3	5	5	5	5	5	5	5	5	5	4	5	5	5	5	5	5	5	5	33	52	40	57.5	93.1818	80
41	1	5	2	2	1	3	1	2	4	1	4	2	3	5	3	1	5	5	3	5	1	2	3	3	5	5	5	5	3	2	3	5	3	4	5	3	3	2	5	3	3	2	33	43	26	57.5	72.7273	45
65	1	2	2	2	1	3	6	2	4	1	1	2	1	3	3	3	3	3	3	1	3	3	3	3	3	3	3	3	3	3	3	3	1	2	3	3	3	3	3	3	3	3	28	30	24	45	43.1818	40
23	2	6	1	2	1	3	2	2	4	1	4	1	2	3	3	1	5	5	1	1	1	2	3	3	3	3	2	5	3	3	3	3	4	3	3	3	3	3	3	3	3	0	25	35	21	37.5	54.5455	32.5
32	1	6	2	3	1	3	1	2	4	1	3	2	3	5	3	3	5	5	3	3	3	2	3	3	5	5	5	5	5	5	5	2	4	3	2	5	5	5	2	5	5	5	35	47	34	62.5	81.8182	65
32	1	6	2	3	1	3	1	2	4	1	3	2	3	5	3	3	5	5	3	3	3	2	3	3	5	5	5	5	5	5	5	2	4	3	2	5	5	5	2	5	5	5	35	47	34	62.5	81.8182	65
45	1	2	2	1	1	3	6	2	4	1	2	1	3	3	5	3	5	5	3	3	3	3	5	2	3	3	5	3	3	3	3	3	4	4	3	3	3	3	3	3	3	3	38	36	24	70	56.8182	40
30	1	2	2	5	1	2	1	2	4	1	3	2	2	5	5	5	3	5	5	5	5	5	5	5	5	5	5	5	5	5	5	5	4	5	5	5	5	5	5	5	5	5	48	54	40	95	97.7273	80
39	1	2	2	2	1	3	4	2	4	1	4	1	3	5	3	5	5	5	5	5	3	3	5	3	5	5	5	5	5	5	5	3	4	4	3	5	5	5	3	5	5	5	44	49	36	85	86.3636	70
27	1	2	2	2	1	2	1	2	4	1	2	2	4	5	3	1	1	3	3	3	3	2	2	5	5	3	3	3	5	5	5	3	3	3	3	5	5	5	3	5	5	5	26	43	36	40	72.7273	70
48	2	1	2	1	1	3	2	2	4	1	2	4	3	5	3	1	3	5	3	3	3	2	3	3	5	5	3	5	5	5	5	2	4	4	2	5	5	5	2	5	5	5	31	46	34	52.5	79.5455	65
43	1	2	2	2	1	3	2	3	4	1	3	2	1	5	3	3	3	5	3	1	3	3	3	3	3	3	3	3	3	3	5	3	3	3	3	3	5	3	3	3	5	3	32	35	28	55	54.5455	50
43	2	2	1	2	1	3	1	2	4	1	1	3	3	5	3	3	3	1	3	3	1	3	5	3	3	3	3	2	5	5	2	2	3	3	2	5	2	5	2	5	2	5	30	34	28	50	52.2727	50
76	2	2	2	1	1	3	2	3	4	1	4	3	2	5	5	3	5	5	1	5	5	5	5	3	3	3	3	3	3	3	3	3	3	4	3	3	3	3	3	3	3	3	44	34	24	85	52.2727	40
42	1	5	2	1	1	3	1	2	4	1	3	3	1	5	5	5	5	5	5	3	3	3	3	5	3	5	3	5	5	3	3	2	3	2	2	5	3	3	2	5	3	3	42	39	26	80	63.6364	45
33	2	2	2	1	1	2	2	3	4	1	1	3	2	3	3	5	3	3	3	3	3	3	3	3	3	3	5	5	5	3	5	2	4	3	2	5	5	3	2	5	5	3	32	41	30	55	68.1818	55
73	2	6	4	1	1	3	2	3	4	1	1	4	3	3	1	3	5	3	3	3	3	3	3	3	5	5	3	5	5	3	3	2	4	4	2	5	3	3	2	5	3	3	30	42	26	50	70.4545	45
43	1	5	2	5	1	2	1	2	4	1	4	1	1	3	5	3	1	3	3	3	3	3	5	5	5	5	5	5	5	5	5	2	2	2	2	5	5	5	2	5	5	5	32	46	34	55	79.5455	65
37	1	2	2	2	1	3	1	2	4	1	4	1	2	5	5	3	3	5	1	5	1	3	5	3	2	3	2	5	3	3	3	2	5	4	2	3	3	3	2	3	3	3	36	35	22	65	54.5455	35
45	1	2	2	5	1	2	1	2	4	1	2	1	1	5	3	5	5	5	5	5	3	2	5	5	5	5	3	5	5	5	5	3	4	2	3	5	5	5	3	5	5	5	43	47	36	82.5	81.8182	70
53	1	2	2	2	1	3	6	3	4	1	2	4	3	5	3	5	1	5	5	1	3	2	3	2	3	3	3	2	2	2	2	2	1	1	2	2	2	2	2	2	2	2	33	23	16	57.5	27.2727	20
47	2	2	2	2	1	2	6	2	4	2	2	3	3	5	3	5	5	5	3	3	3	3	5	2	5	3	5	5	5	3	5	3	4	4	3	5	5	3	3	5	5	3	40	44	32	75	75	60
25	1	2	1	3	1	4	1	2	4	1	4	1	1	5	5	3	5	5	3	1	1	3	5	3	3	2	3	5	5	3	2	2	2	3	2	5	2	3	2	5	2	3	36	33	24	65	50	40
41	2	5	2	4	1	4	1	2	4	1	1	1	3	5	3	1	3	5	1	1	1	3	3	2	3	2	2	5	3	2	2	2	1	2	2	3	2	2	2	3	2	2	26	26	18	40	34.0909	25
68	1	5	2	1	1	3	6	2	4	1	2	2	1	5	1	5	5	5	5	5	3	3	5	2	2	2	3	5	3	5	3	3	2	2	3	3	3	5	3	3	3	5	42	32	28	80	47.7273	50
27	1	2	1	2	1	4	1	3	4	1	3	1	3	5	5	1	5	5	1	1	1	5	5	3	2	5	3	3	3	3	2	3	4	3	3	3	2	3	3	3	2	3	34	34	22	60	52.2727	35
44	1	2	2	5	1	4	1	2	4	1	1	2	3	5	5	5	5	5	5	3	5	5	5	5	5	5	5	5	5	5	5	5	4	4	5	5	5	5	5	5	5	5	48	53	40	95	95.4545	80
65	1	5	2	5	1	4	1	2	4	1	3	1	1	5	3	5	5	3	5	3	3	5	5	3	5	5	5	3	3	3	2	3	3	3	3	3	2	3	3	3	2	3	42	38	22	80	61.3636	35
36	1	1	2	2	1	4	1	2	4	1	1	1	2	5	5	3	5	5	3	3	1	5	5	3	2	3	3	3	3	3	3	3	2	3	3	3	3	3	3	3	3	3	40	31	24	75	45.4545	40
29	1	2	2	5	1	4	1	2	4	1	4	1	1	5	5	3	3	5	1	1	1	2	5	3	2	5	5	5	3	2	2	2	3	3	2	3	2	2	2	3	2	2	31	35	18	52.5	54.5455	25
30	1	1	2	3	1	4	1	2	4	1	3	1	2	5	3	1	1	5	1	1	1	2	2	2	2	2	2	3	3	2	3	3	2	2	3	3	3	2	3	3	3	2	22	26	22	30	34.0909	35
44	2	1	2	2	1	4	4	2	4	1	3	2	3	3	3	1	5	1	1	1	1	5	3	3	5	3	3	3	2	2	5	3	3	2	3	2	5	2	3	2	5	2	24	34	24	35	52.2727	40
43	1	2	2	2	1	4	1	2	4	1	2	2	3	5	3	3	3	5	1	1	1	5	5	3	3	3	3	2	3	5	2	2	3	4	2	3	2	5	2	3	2	5	32	33	24	55	50	40
31	2	1	2	2	1	4	1	3	4	1	3	1	2	5	3	3	3	5	3	3	1	5	5	5	5	5	5	5	5	5	5	5	3	3	5	5	5	5	5	5	5	5	36	51	40	65	90.9091	80
48	1	2	2	5	1	2	1	2	1	1	4	1	3	3	5	5	3	5	5	1	1	2	3	3	5	2	5	5	5	5	5	2	3	4	2	5	5	5	2	5	5	5	33	44	34	57.5	75	65
43	1	2	2	2	1	4	1	2	2	1	4	2	1	5	5	5	5	5	5	5	5	3	5	3	3	3	5	5	3	3	3	5	4	4	5	3	3	3	5	3	3	3	48	41	28	95	68.1818	50
21	2	1	1	3	1	2	2	3	4	1	3	1	1	5	5	3	3	5	3	3	3	2	5	3	3	5	5	5	5	5	5	5	4	4	5	5	5	5	5	5	5	5	37	49	40	67.5	86.3636	80
40	1	4	2	5	1	2	1	2	4	1	4	1	3	5	5	3	3	5	3	3	1	3	5	3	3	5	5	5	5	5	5	3	5	5	3	5	5	5	3	5	5	5	36	49	36	65	86.3636	70
35	1	2	2	5	1	4	1	3	4	1	3	3	2	5	3	3	5	5	3	5	1	5	3	3	3	5	3	5	3	2	2	3	4	3	3	3	2	2	3	3	2	2	38	36	20	70	56.8182	30
40	2	5	2	1	1	4	2	2	4	1	1	1	3	5	3	3	3	5	3	1	3	2	5	3	3	3	5	5	5	5	5	3	3	3	3	5	5	5	3	5	5	5	33	43	36	57.5	72.7273	70
35	1	2	2	5	1	3	1	2	1	1	2	1	3	5	5	3	3	5	1	1	1	2	5	2	3	5	5	5	5	5	5	3	4	4	3	5	5	5	3	5	5	5	31	46	36	52.5	79.5455	70
43	1	4	2	2	1	3	6	2	4	1	2	3	3	3	3	3	5	5	3	3	3	3	5	3	3	5	3	5	3	3	3	3	3	3	3	3	3	3	3	3	3	3	36	37	24	65	59.0909	40
32	2	1	2	3	1	3	1	2	4	1	2	3	3	3	1	3	5	5	3	3	3	3	3	3	2	3	3	5	3	3	3	2	4	3	2	3	3	3	2	3	3	3	32	34	22	55	52.2727	35
33	2	2	2	1	1	3	2	2	4	1	1	4	3	3	5	3	5	5	3	3	1	3	5	3	3	3	5	5	5	5	5	3	4	4	3	5	5	5	3	5	5	5	36	45	36	65	77.2727	70
33	1	2	2	2	1	4	1	2	4	1	4	1	1	5	5	3	3	5	1	5	1	2	5	2	5	5	3	5	5	5	3	3	4	3	3	5	3	5	3	5	3	5	35	43	32	62.5	72.7273	60
45	1	2	2	2	1	4	2	3	4	1	4	2	1	5	1	1	5	3	1	5	1	5	5	3	5	3	2	5	5	2	2	2	1	0	2	5	2	2	2	5	2	2	32	30	22	55	43.1818	35
72	2	6	4	1	2	4	3	2	4	1	1	3	4	3	3	3	5	1	1	5	3	3	3	3	5	3	5	5	5	5	5	2	4	4	2	5	5	5	2	5	5	5	30	46	34	50	79.5455	65
33	2	5	2	2	1	3	2	2	4	1	3	2	1	5	5	5	5	5	5	3	3	3	5	3	3	3	3	5	3	3	3	2	1	2	2	3	3	3	2	3	3	3	44	31	22	85	45.4545	35
50	1	2	2	2	1	3	4	2	4	1	4	1	1	5	1	3	3	3	3	5	3	3	3	3	3	5	3	5	3	3	3	5	3	4	5	3	3	3	5	3	3	3	32	40	28	55	65.9091	50
29	2	3	2	5	1	3	1	2	4	1	4	3	3	5	3	5	5	5	1	3	1	3	5	2	5	3	3	5	3	5	3	3	0	0	3	3	3	5	3	3	3	5	36	32	28	65	47.7273	50
33	2	1	2	5	1	3	1	2	4	1	2	2	1	2	3	5	3	3	3	3	3	3	3	3	3	3	3	3	3	3	3	3	3	3	3	3	3	3	3	3	3	3	31	33	24	52.5	50	40
33	2	5	2	2	1	3	2	2	4	1	2	2	1	3	3	5	5	5	5	3	3	3	3	5	3	5	5	5	5	3	3	2	2	1	2	5	3	3	2	5	3	3	38	39	26	70	63.6364	45
47	1	2	2	2	1	3	1	2	3	1	4	2	1	1	3	3	3	3	3	1	1	2	2	3	3	3	3	3	3	3	3	2	3	3	2	3	3	3	2	3	3	3	22	32	22	30	47.7273	35
17	2	1	1	3	1	4	2	2	4	1	1	1	3	5	3	3	5	5	3	1	1	2	5	2	5	5	3	5	3	3	3	2	4	4	2	3	3	3	2	3	3	3	33	39	22	57.5	63.6364	35
20	1	2	1	2	1	4	2	2	4	1	4	1	3	5	3	3	3	5	3	1	3	3	5	2	3	5	5	5	3	2	5	2	4	2	2	3	5	2	2	3	5	2	34	38	24	60	61.3636	40
50	1	2	2	2	1	4	1	2	1	1	3	1	3	5	3	3	3	5	3	1	3	2	5	2	5	5	5	5	5	5	5	3	5	5	3	5	5	5	3	5	5	5	33	50	36	57.5	88.6364	70
36	2	3	2	5	1	3	1	2	4	1	3	1	3	5	3	3	3	5	3	3	3	2	5	3	5	5	5	5	3	3	3	2	4	4	2	3	3	3	2	3	3	3	35	42	22	62.5	70.4545	35
35	1	2	1	2	1	3	4	2	4	1	3	1	3	5	3	3	5	5	5	3	3	3	5	3	5	5	5	5	5	5	5	3	5	4	3	5	5	5	3	5	5	5	40	50	36	75	88.6364	70
18	1	2	1	2	1	3	2	2	4	1	4	1	3	5	1	5	5	5	5	3	3	2	5	5	5	5	5	5	5	3	5	3	4	4	3	5	5	3	3	5	5	3	39	49	32	72.5	86.3636	60
45	1	2	2	5	1	3	1	2	4	1	3	1	3	5	5	3	3	5	3	1	3	3	5	3	5	5	5	5	5	5	5	3	4	4	3	5	5	5	3	5	5	5	36	49	36	65	86.3636	70
25	1	2	1	2	1	3	1	2	4	1	3	1	3	5	5	3	1	5	1	1	1	2	5	3	5	3	5	5	5	2	3	2	4	3	2	5	3	2	2	5	3	2	29	40	24	47.5	65.9091	40
19	1	3	1	2	1	3	2	2	4	1	3	1	3	3	3	3	5	5	3	1	1	2	5	2	5	3	5	5	3	2	3	2	4	3	2	3	3	2	2	3	3	2	31	37	20	52.5	59.0909	30
45	1	2	2	2	1	2	6	2	4	1	4	1	3	5	5	3	5	5	3	1	1	2	5	5	5	3	5	5	3	3	5	2	4	3	2	3	5	3	2	3	5	3	35	43	26	62.5	72.7273	45
20	1	2	1	2	1	3	2	2	4	1	4	1	3	3	3	3	1	5	1	1	1	2	5	2	5	3	5	5	3	3	5	2	4	3	2	3	5	3	2	3	5	4	25	40	27	37.5	65.9091	47.5
